# Supplementary material for: Association between sexual violence and unintended pregnancy among adolescent girls and young women in South Africa
Source: BMC Public Health. 2020 Sep 7;20:1370. doi: 10.1186/s12889-020-09488-6 (PMC7487533; doi:10.1186/s12889-020-09488-6)
Supplement: Supplementary file 1 — Additional file 1. Study questionnaire. [file 12889_2020_9488_MOESM1_ESM.xls]

## Sheet: survey
type	name	label	hint	required	appearance	default	relevant
integer	respondent_age	What is your age at last birthday?	Answer must be a number [Required]	yes
select_one gender_list	respondent_sex	Sex		yes
select_one marital_list	marital_status	what is your marital status?	[Required]	yes
select_one level_list	respondent_level	What is your level of study?		yes
select_one residence_list	respondent_residence	Place of residence on campus?		yes
select_one arragement_list	living_arrange	Living arrangement on campus?		yes
text	if_not_on_the_list	Others specify	[Optional]
select_one religion_list	respondent_religion	Religious background		yes
select_one reli_list	frequency_religion	How often do you usually attend religious services?		yes
select_one importance_list	religion_importance	How important is religion in your life?		yes
integer	rate_religiousity	How would you rate your level of religiosity out of 10?	10 is highest and 1 is lowest Answer must be in number [Required]	yes
integer	Rate_dad_religiosity	How would you rate your dad’s level of religiosity out of 10?	10 is highest and 1 is lowest Answer must be in number [Required]	yes
integer	rate_mum_religiosity	How would you rate your mum’s level of religiosity out of 10?	10 is highest and 1 is lowest Answer must be in number [Required]	yes
select_one yes_no	father_alive	Now I have some questions about your family. Is your father alive?		yes
select_one yes_no	Live_with_you	Does he live in the same household as you?		yes
select_one difficult_list	easy_to_talk	Do you find it difficult or easy to talk with your father about things that are important to you?		yes
select_one yes_no	discussed_sex	Have you ever discussed sex-related matters with your father?		yes
select_one often_list	how_often	If YES Often or occasionally	[Optional]
select_one yes_no	mother_alive	Is your mother alive		yes
select_one yes_no	live_in_same_household	Does she live in the same household as you		yes
select_one difficult_list	talk_with_mother	Do you find it difficult or easy to talk with your mother about things that are important to you		yes
select_one yes_no	talk_sex	Have you ever discussed sex-related matters with your mother? If YES Often or occasionally		yes
select_one decribe_list	father_describe	How would you describe your father		yes
select_one decribe_list	mother_describe	How would you describe your mother		yes
select_one authority_list	living_arrangement_home	Living arrangement at home		yes
select_one family_list	family_support	Family support		yes
select_one social_list	parent_socialstatus	Parents socioeconomic status		yes
select_one yes_no	job	Do you have a part-time or permanent paying job		yes
select_one yes_no	ever_drank	Do you ever drink alcohol		yes
select_one yes_no	currently_drink	Do you currently drink alcohol		yes
select_one yes_no	drank_lastweek	Did you drink in the last one week		yes
integer	binge_drink	How many occasions have you drank 4 or more standard alcoholic drinks in the last one month?	Answer must be a number [Required]	yes
integer	drink_frequency	What was highest number of drink at a single occasion?	Answer must be a number [Required]	yes
select_one yes_no	ever_smoke	Do you ever smoke cigarettes?		yes
select_one yes_no	currently_smoke	Do you currently smoke?		yes
integer	number_of_sticks	IF YES. How many sticks have you smoked in the last 7 days?	Answer must be a number [Required]
select_one yes_no	ever_drug	Have you ever used any substance/drugs like codeine, smoke weed, cannabis, tramadol for pleasure or to ease tension?		yes
select_one yes_no	current_drug	Do your currently use use substance/drugs like codeine, smoke weed, cannabis, tramadol for pleasure or to ease tension?		yes
integer	number_of_drug	How many times have you in the last one month?		yes
select_one yes_no	tested_hiv	Have you ever tested for HIV?		yes
date	last_HIV_test	When was the last time you tested for HIV?	enter month and year [Required]	yes	month-year
select_one yes_no	partner_HIV	Do you know your partner’s HIV status?		yes
select_one yes_no	self_HIV	Does your partner know your HIV status		yes
select_one yes_no	discussed_HIV	Have you discussed HIV and other STI with your partner?		yes
select_one yes_no	contact_HIV	Do you think you can contact HIV?		yes
select_one rate_list	rate_chances	How would you rate you rate the chances of you contacting HIV?		yes
select_one yes_no	HIV_dangerous	Do you think HIV is a very dangerous and serious disease?
select_one yes_no	concerned_HIV	Were you ever concerned that you might catch AIDS or another sexually transmitted disease from your girl/boy friend?		yes
select_one concern_list	How_concerned	IF YES Very or somewhat?
select_one yes_no	reduce_risk	Were you able to do anything to reduce the risk of infection?		yes
select_one sti_list	prevent_sti	What are you currently doing to prevent STIs?	Multiple answers allowed [Optional]. If Other new question will appear [Skip logic]
select_one yes_no	aware_prep	Have you ever heard of pre-exposure prophylaxis? (drugs one can be used to prevent HIV before sex)	[Required]	yes
select_one yes_no	aware_pep	Have you ever heard of post-exposure prophylaxis (drugs that can be used after unprotected sex or rape to prevent HIV)	[Required]	yes
select_one yes_no	buy_pep	Do you know where to obtain these drugs?	[Required]	yes
select_one yes_no	cost_pep	Do you know how much it cost?	[Required]	yes
select_one yes_no	seen_pep	Have you ever seen the drug that can prevent HIV before or after sex?	[Required]	yes
select_one yes_no	use_prep	Have you ever used the drug that can prevent HIV before sex??	[Required]	yes
select_one yes_no	use_pep	Have you ever used the drug that can prevent HIV after sex??	[Required]	yes
select_one agree_list	put_condom_on	I feel confident in my ability to put a condom on myself or my partner	[Required]	yes
select_one agree_list	purchase_condom	I feel confident I could purchase condoms without feeling embarrassed	[Required]	yes
select_one agree_list	carry_condom	I feel confident I could remember to carry a condom with me should I need one	[Required]	yes
select_one agree_list	remove_condom	I feel confident I could gracefully remove and dispose of a condom after sexual intercourse	[Required]	yes
select_one agree_list	suggest_condom	I would not feel confident suggesting using condoms with a new partner because I would be afraid he or she would think I have a sexually transmitted disease	[Required]	yes
select_one agree_list	suggest_condom_new	I would not feel confident suggesting using condoms with a new partner because I would be afraid he or she would think I have a sexually transmitted disease	[Required]	yes
select_one agree_list	suggest_condom_shy	I would not feel confident suggesting using condoms with a new partner because I would too shy to	[Required]	yes
select_one agree_list	afriad_rejection	If I were to suggest using a condom to a partner, I would feel afraid that he or she would reject me	[Required]	yes
select_one agree_list	not_suggest	If I were unsure of my partner’s feelings about using condoms I would not suggest using one	[Required]	yes
select_one agree_list	embarrassed_try	If my partner and I were to try to use a condom and did not succeed, I would feel embarrassed to try to use one again (e.g. not being able to unroll condom, putting it on backwards or awkwardness)	[Required]	yes
select_one agree_list	refuse_sex	I would refuse to have sex with someone who is not prepared to use a condom.	[Required]	yes
select_one agree_list	properly_condom	I feel that I know how to use a condom properly.	[Required]	yes
select_one agree_list	insist_condom	I am confident that I can insist on condom use every time I have sex.	[Required]	yes
select_one yes_no	ever_dated	Have you ever dated anyone before?		yes
integer	number_bforgf	How many girl / boy friends have you ever dated?		yes
select_one yes_no	ever_sex	Have you ever engaged in sexual intercourse?		yes
integer	number_sex_partner	How many girl / boy have you ever had sex with?		yes
select_one yes_no	casual_sex	Have you ever engaged in a one-night stand? (this means having sex with someone who is not your sexual partner you are probably meeting for the first time)		yes
select_one yes_no	nude_picture	Have you ever sent nude pictures to/from an opposite sex?	[Required]	yes
select_one yes_no	receive_nude	Have you ever received nude pictures to/from an opposite sex?	[Required]	yes
select_one yes_no	oral_sex	Have you ever engaged in oral sex?	[Required]	yes
select_one yes_no	use_condom	Have you ever used condom?	[Required]	yes
select_one yes_no	sex_without_condom	Have you ever had sex without a using condom	[Required]	yes
select_one yes_no	give_money	Have you ever given out money, gifts/favours in exchange for sexual intercourse?	[Required]	yes
select_one yes_no	receive_money	Have you ever received money gifts/favours in exchange for sexual intercourse. Has this ever happened to you?	[Required]	yes
select_one yes_no	sex_after_drink	Have ever had sex after drinking or substance use	[Required]	yes
select_one yes_no	did_use_condom	If yes, did you use a condom?	[Optional]
integer	age_sexual_debut	Now I have some question about the first time that you had sexual intercourse. How old were you at that time?	[Optional]
select_one relationship_list	describe_relationship	At that time, how would you describe your relationship with the person? Was (is) it (a) a casual friendship; (b) a serious relationship but with no intention of marriage; or (c) an important relationship that might lead to marriage?	[Optional]
select_one relationship_list	partner_decribe_relationship	And how do you think the person would describe her (his) relationship to you? (a) as a casual friendship; (b) a serious relationship but with no intention of marriage; (c) an important relationship that might lead to marriage?	[Optional]
select_one forced_list	descibe_sex	Think back to the first time you had sex with the person - I mean the first time that the penis was in the vagina. Would you say.(a) I forced him/her to have intercourse against her/his will (b) I persuaded him/her to have intercourse (c) He/she persuaded me to have intercourse (d) He/she forced me to have intercourse (e) We were both equally willing	[Optional]
select_one yes_no	regret_first_sex	Did you regret having intercourse with him/heron that first time?	[Optional]
text	reason	reason why
select_one yes_no	use_protection	Did you use any protection?	[Optional]
select_multiple del_list	protection_type	Which form of protection?	Multiple answers allowed [Optional]. If Other new question will appear [Skip logic]
select_one yes_no	dated_pastyear	In the last one year, have you dated anyone?		yes
integer	how_many	If yes, how many people have you dated?
select_one yes_no	sex_pastyear	In the last one year, have you engaged in sexual intercourse?		yes
select_multiple sex_list	sex_with	With who?
integer	number_sex_partners	In the last one year, how many girls/ boys did you had sex with?
select_one yes_no	consistent_protection	Did you or your boy/girl friend use protection regularly at every sexual encounter in the last one year?
select_multiple contraceptive_list	protections_type	If yes, what type of protection did you use?	Multiple answers allowed [Optional]. If Other new question will appear [Skip logic]
select_one yes_no	consistent_condom	In the last one year, did you use condom regularly at every sexual encounter
text	reason_inconsistent_condom	If no, why?	[Optional]
select_one yes_no	sex_after_drinking	In the past one year, did you engage in sex after drinking alcohol or substance use?		yes
select_one yes_no	unplanned_pregnancy	Have you ever become pregnant at a time you did not plan to get pregnant	female only [Optional]
select_one action_list	action_taken	What did you do about it?	female only [Optional]
select_one yes_no	experience_sexual_violence	Before you reached age 16 years, did anyone ever touched your genitals inappropriately?	female only [Optional]
select_multiple perpetrator_list	by_who	if yes, who?	Multiple answers allowed [Optional]. If Other new question will appear [Skip logic]
select_one yes_no	sexual_violence	In the year, did you experience any form of sexual abuse or violence? Like rape, touching of genitals without consent?	female only [Optional]
select_one yes_no	sexual_violence	In past year, did you experience any form of sexual abuse or violence? Like rape, touching of genitals without consent?	female only [Optional]
select_multiple perpetrator_list	who_did	If yes, who?	Multiple answers allowed [Optional]. If Other new question will appear [Skip logic]
select_one yes_no	inform_someone	If yes, did you tell anyone about it?	female only [Optional]
select_one yes_no	use_injectables	Are you using injectable contraceptive?	female only [Optional]
select_one yes_no	satisfied_injectables	Are you satisfy with it?	female only [Optional]
text	reasons_why	If no, why?	female only [Optional]
select_one yes_no	use_IUD	Are you using IUD?	female only [Optional]
select_one yes_no	satisfied_IUD	Are you satisfy with it?	female only [Optional]
text	reason_why_not	If no, why?	female only [Optional]
select_one yes_no	use_implant	Are you using implant?	female only [Optional]
select_one yes_no	satisfied_implant	Are you satisfy with it?	female only [Optional]
text	reason_not_satisfied	If no, why?

## Sheet: choices
list name	name	label
gender_list	male	Male
gender_list	female	Female
marital_list	never	Never married
marital_list	cohabiting	Cohabiting
marital_list	currently	Currently married
marital_list	previously	Previously married
level_list	1	year 1
level_list	2	year 2
level_list	3	year 3
level_list	4	year 4
level_list	5	Honours
level_list	6	Masters
level_list	7	Phd
residence_list	uni	University residence
residence_list	off	Off-campus residence
residence_list	home	I come from home
arragement_list	alone	I live alone in my room
arragement_list	share	I share with one person
arragement_list	more	I share with more than one person
religion_list	orthodox	Christian Orthodox (Catholic, Anglican, Methodist and Baptist)
religion_list	penticostal	Christian Pentecostal
religion_list	muslim	Muslim
reli_list	daily	Every day
reli_list	twice	At least two times a week
reli_list	once	At least once a week
reli_list	monthly	At least once a month
reli_list	yearly	At least one a year
reli_list	never	Never
importance_list	Very	Very important
importance_list	Important	Important
importance_list	Not	Not important
yes_no	yes	Yes
yes_no	no	No
yes_no	know	I don't know
difficult_list	very	Very easy
difficult_list	Easy	Easy
difficult_list	Average	Average
difficult_list	Difficult	Difficult
difficult_list	verydif	Very difficult
difficult_list	don’t	Do not see regularly
often_list	Often	Often
often_list	Occasionally	Occasionally
often_list	Never	Never
decribe_list	Very	Very strict
decribe_list	Strict	Strict
decribe_list	Moderately	Moderately strict
decribe_list	Not	Not strict
authority_list	single	Single parent household
authority_list	nuclear	Nuclear family {living with father and mother }
authority_list	grandparents	Living with grandparents
authority_list	fosterparents	Living with foster parents (sis, aunt etc.)
family_list	adequate	I receive adequate support from home
family_list	moderate	I receive moderate support from home
family_list	insufficient	I receive insufficient support from home
family_list	nothing	I receive no support from home
social_list	Rich	Rich
social_list	Middle	Middle income
social_list	Poor	Poor
rate_list	Highly	Highly likely
rate_list	Likely	Likely
rate_list	Neutral	Neutral
rate_list	Unlikely	Unlikely
rate_list	Highlyun	Highly unlikely
concern_list	Very	Very concerned
concern_list	Somewhat concerned	Somewhat concerned
concern_list	Not	Not concerned
sti_list	abstain	I abstain from sex
sti_list	faithful	I stay faithfully to one partner
sti_list	condomise	I use condom regularly
sti_list	nothing	I don’t do anything
agree_list	agree	Agree
agree_list	neutral	Neutral
agree_list	disagree	Disagree
relationship_list	Casual	Casual friendship
relationship_list	serious	Serious
relationship_list	important	Important/might lead to marriage
relationship_list	not_relationship	Not a relationship
relationship_list	not_applicable	Not applicable
forced_list	forced	I forced him/her
forced_list	persuaded	I persuaded him/her
forced_list	persuaded me	He/She persuaded me
forced_list	was_forced	I was forced
forced_list	Both were willing	Both were willing
forced_list	Not_applicable	Not applicable
del_list	condom	Condom
del_list	pills	After sex pills
del_list	other	Other form of contraception
del_list	NA	Not applicable
sex_list	partner	My girl/boy friend only
sex_list	casual	Casaul partner only
sex_list	CSW	Commercial sex worker
sex_list	multiple	Both my girl/boyfriend and other partners
sex_list	NA	Not applicable
contraceptive_list	condom	Condom
contraceptive_list	injectable	Injectable
contraceptive_list	implants	Implants
contraceptive_list	IUD	IUD
contraceptive_list	oralpills	Oral pills
contraceptive_list	withdrawal	Withdrawal
action_list	born	Carry the pregnancy to term
action_list	abort	Terminated the pregnancy
perpetrator_list	boyfriend	Boyfriend
perpetrator_list	uncle	Uncle
perpetrator_list	cousin	Cousin
perpetrator_list	stranger	Stranger
perpetrator_list	causalfriend	Causal friend
